# Supplementary material for: DDX56 modulates post-transcriptional Wnt signaling through miRNAs and is associated with early recurrence in squamous cell lung carcinoma
Source: Mol Cancer. 2021 Aug 26;20:108. doi: 10.1186/s12943-021-01403-w (PMC8393456; doi:10.1186/s12943-021-01403-w)
Supplement: Supplementary file 2 — Additional file 2. [file 12943_2021_1403_MOESM2_ESM.xlsx]

## Sheet: Sheet1
Table S2. Clinical information and summary of DDX56 immunohistochemical staining of patient samples in cohort 2.
Position	Patient inform-ation	Sex	Section	Stage	TNM	Age	Smoke	Date of surgery	Recurrence free（month）	Recurrence free status	OS （month）	Follow-up status	DDX56 IHC intensity
A1		female	peripheral type	Ⅲa	T2bN2M0	75	Yes	2011.01.06	8.1	Recurred	28	complete	moderate
A2		male	central type	Ⅰb	T2aN0M0	63	Yes	2011.03.14	12.3	Recurred	14	complete	moderate
A3		male	peripheral type	IIa	T2bN0M0	64	Yes	2011.05.11	12.7	Recurred	26.3	complete	weak
A4		male	central type	Ⅲa	T2aN2M0	56	Yes	2011.05.31	2.4	DiseaseFree	2.4	lost	weak
A5	lost
A6	lost
A7		male	central type	Ⅱb	T2bN1M0	54	Yes	2010.12.30	9.5	Recurred	9.5	lost	moderate
A8		male	central type	Ⅲa	T3N2M0	67	Yes	2011.03.24	3.3	Recurred	17.3	complete	moderate
A9	lost
A10		male	central type	Ⅲa	T2aN2M0	57	Yes	2011.03.21	15.9	Recurred	26	complete	moderate
B1		male	central type	Ⅲa	T3N2M0	56	Yes	2011.05.12	6.7	Recurred	10	complete	weak
B2		male	central type	Ⅱb	T3N0M0	78	Yes	2011.06.02	2.9	Recurred	4.6	complete	moderate
B3		male	central type	Ⅰb	T2aN0M0	66	Yes	2011.06.30	25.3	Recurred	27	complete	negitive
B4		female	central type	Ⅲa	T1bN2M0	49	No	2011.03.17	24.7	Recurred	25.8	complete	weak
B5		male	peripheral type	Ia	T1aN0M0	70	Yes	2011.06.15	24.7	Recurred	26	complete	weak
B6	lost
B7		male	central type	Ⅰb	T2aN0M0	66	Yes	2011.07.20	27	Recurred	28	complete	negitive
B8		male	central type	Ⅱb	T3N0M0	67	Yes	2011.01.28	6.6	Recurred	8	complete	moderate
B9		male	peripheral type	IIa	T2bN0M0	58	Yes	2011.03.24	28	Recurred	29	complete	weak
B10		male	peripheral type	Ia	T1bN0M0	67	No	2011.05.12	16.6	DiseaseFree	16.6	lost	weak
C1		male	central type	IIa	T2bN0M0	72	Yes	2011.06.22		DiseaseFree		lost	moderate
C2		male	central type	IIa	T1aN1M0	60	Yes	2011.06.30	27	Recurred	29	complete	negitive
C3		male	peripheral type	Ia	T1aN0M0	51	Yes	2011.07.14		DiseaseFree		lost	weak
C4		male	central type	IIa	T2aN1M0	64	Yes	2011.02.25	24	Recurred	26.1	complete
C5		male	peripheral type	IIa	T1bN1M0	66	Yes	2011.04.01	9	Recurred	9.8	complete	weak
C6		male	central type	IIa	T1bN1M0	54	Yes	2011.02.21	23.2	Recurred	24	complete	weak
C7		male	peripheral type	Ⅰb	T2aN0M0	62	Yes	2011.01.19	28	Recurred	29.2	complete	negitive
C8		male	central type	Ⅲa	T2aN2M0	59	Yes	2011.02.10	5.7	Recurred	6.6	complete
C9		male	peripheral type	Ia	T1bN0M0	71	Yes	2011.03.28		DiseaseFree		lost	weak
C10		male	central type	IIa	T2aN1M0	71	No	2011.05.16	6.1	Recurred	15.4	complete	moderate
D1		male	central type	IIa	T1aN1M0	61	Yes	2011.06.27	28.3	Recurred	29	complete	weak
D2		male	central type	Ⅲa	T2aN2M0	65	Yes	2011.07.08		DiseaseFree		lost	negitive
D3		male	central type	Ⅰb	T2aN0M0	54	Yes	2011.07.15	25.2	Recurred	26.7	complete	weak
D4		male	peripheral type	Ⅰb	T2aN0M0	76	Yes	2011.02.24	23.8	Recurred	24.9	complete	negitive
D5		male	central type	Ⅲa	T2aN2M0	45	Yes	2011.03.31	4.3	DiseaseFree	4.3	lost
D6		male	central type	Ⅰb	T2aN0M0	69	Yes	2011.03.22	23.2	Recurred	24.3	complete	negitive
D7		male	peripheral type	IIa	T2bN0M0	70	Yes	2011.02.15	24	Recurred	25	complete	weak
D8		male	central type	Ⅱb	T3N0M0	64	Yes	2011.03.29	5	DiseaseFree	5	lost
D9		male	peripheral type	Ⅲa	T3N2M0	69	No	2011.05.26	27	Recurred	27.5	complete	moderate
D10	lost
E1		male	central type	Ia	T1aN0M0	79	Yes	2011.07.08	5.3	Recurred	22	complete	negitive
E2		male	central type	Ⅲa	T3N2M0	60	Yes	2011.07.15	4.5	Recurred	4.5	lost	weak
E3		male	peripheral type	Ⅱb	T2bN1M0	50	Yes			DiseaseFree		lost	weak
E4		male	peripheral type	Ia	T1bN0M0	47	No	2011.03.11	23.8	Recurred	26	complete	negitive
E5		male	central type	IIa	T2aN1M0	58	Yes	2011.03.14	23.4	Recurred	24	complete	strong
E6		male	central type	Ⅰb	T2aN0M0	40	Yes	2011.03.04	15.8	DiseaseFree	15.8	lost	weak
E7		male	central type	Ⅱb	T2bN1M0	60	No	2011.02.24	5.3	Recurred	9.5	complete
E8		male	central type	Ⅱb	T2bN1M0	62	Yes	2011.05.10		DiseaseFree		lost	moderate
E9		male	central type	IIa	T2aN1M0	51	Yes	2011.05.27	27	Recurred	28	complete
E10		male	central type	Ⅱb	T3N0M0	63	Yes	2011.06.29	3.8	Recurred	7.6	complete	weak
F1		male	central type	IIa	T2aN1M0	51	Yes	2011.07.21	28	Recurred	29	complete	weak
F2		male	peripheral type	IIa	T2aN1M0	47	No			DiseaseFree		lost	weak
F3		male	central type	Ⅰb	T2aN0M0	65	Yes		17	Recurred	19	complete	negitive
F4		male	peripheral type	Ia	T1bN0M0	70	Yes		14	Recurred	14	complete	moderate
F5	lost
F6		male	central type	Ⅲa	T2aN2M0	56	Yes			DiseaseFree		lost	strong
F7	Normal control												negitive
F8	Normal control												weak
F9	Normal control												negitive
F10	Normal control												weak
