# Supplementary material for: DDX56 modulates post-transcriptional Wnt signaling through miRNAs and is associated with early recurrence in squamous cell lung carcinoma
Source: Mol Cancer. 2021 Aug 26;20:108. doi: 10.1186/s12943-021-01403-w (PMC8393456; doi:10.1186/s12943-021-01403-w)
Supplement: Supplementary file 3 — Additional file 3. [file 12943_2021_1403_MOESM3_ESM.xlsx]

## Sheet: Up-regulated proteins
Table S4. The quantitative information of 131 significantly differentially expressed proteins in tumor samples between ER and LR patients. 136 proteins (72 up- and 64 down-regulated proteins) were identified to exhibit significantly altered expression in ER vs LR patients (> 1.5-fold change in at least 4 sample sets) and p-value <0.05 (one sample Wilcoxon Signed Rank Test). Data are presented as …
71 up-regulated proteins in ER vs LR patient samples
Protein ID	Gene Symbol	Protein Name	ER1/LR1	ER2/LR2	ER3/LR3	ER4/LR4	ER5/LR5	ER6/LR6	ER7/LR7	ER8/LR8	ER9/LR9	ER10/LR10	Number of sample pairs with >1.5 fold Up-regulation (ER vs. LR)	P-Value (one sample Wilcoxon Signed Rank Test)
Q92597	NDRG1	Protein NDRG1	2.91522	1.38571	1.19147	0.716947	1.9381	1.23014	0.274888	-0.54414	0.711539	1.3843	8	0.00585938
Q02388-2	COL7A1	Isoform 2 of Collagen alpha-1(VII) chain	0.155814	2.41052	0.858061	0.882565	0.128557	0.222743	1.2027	0.945832	0.982838	0.736388	7	0.00195312
P53582	METAP1	Methionine aminopeptidase 1	0.973207	1.59994	-0.195699	0.880176	0.53077	1.62478	1.04474	1.05589	-0.0333481	0.760349	7	0.00976562
P05204	HMGN2	Non-histone chromosomal protein HMG-17	2.32818	0.758218	-1.18705	0.831148	0.0961944	1.27581	3.59174	-0.0715728	0.673059	1.78914	7	0.0371094
Q9Y617	PSAT1	Phosphoserine aminotransferase	0.542951	1.93751	0.36955	2.29516	0.670478	0.957172	1.6884	0.185486	0.0364682	0.992877	6	0.00195312
P61758	VBP1	Prefoldin subunit 3	0.148479	0.676222	0.0640551	0.694435	0.589811	0.643256	0.819913	-0.011588	0.0522072	0.874797	6	0.00390625
Q9H936	SLC25A22	Mitochondrial glutamate carrier 1	0.448478	0.776946	0.599508	0.593593	0.124196	1.88112	2.45159	1.08457	-0.446345	0.583519	6	0.00585938
O00541-2	PES1	Isoform 2 of Pescadillo homolog	0.615322	1.07457	0.50019	0.717605	0.127831	1.73952	0.794936	0.323543	-0.397258	0.664892	6	0.00976562
Q9NY93	DDX56	Probable ATP-dependent RNA helicase DDX56			0.501516	0.711319	0.642655	1.27781	1.88819	1.00094	-0.416192	0.952781	6	0.015625
P21926	CD9	CD9 antigen	1.99509	0.251446	1.56035	0.767612	0.282143	1.61138	1.16819	-0.213989	-0.366708	1.03759	6	0.0195312
P46439	GSTM5	Glutathione S-transferase Mu 5	0.902537	0.96166	-0.125557	-0.766112	0.166972	1.77572	0.380064	2.09102	2.79539	1.57024	6	0.0195312
P25685	DNAJB1	DnaJ homolog subfamily B member 1	0.456543	-0.0337172	0.700173	0.906814	0.605115	1.48262	1.11869	-0.13622	-0.400301	1.12836	6	0.0273438
Q96PK6	RBM14	RNA-binding protein 14	-0.154811	0.690596	0.0199865	0.747989	0.163241	1.17865	1.78798	1.73565	-0.229974	1.14532	6	0.0273438
Q9H1E3-2	NUCKS1	Isoform 2 of Nuclear ubiquitous casein and cyclin-dependent kinase substrate 1	1.18691	3.38322	-0.0420854	0.679244	0.142871	2.94399	0.367147	2.01878	-0.7556	1.75268	6	0.0273438
P52788	SMS	Spermine synthase			2.59852	1.20201	0.743084	1.34664	2.86813	-0.736244	0.123468	0.62742	6	0.0390625
P49736	MCM2	DNA replication licensing factor MCM2	0.554736	1.20066	0.652647	0.090718	0.826884	0.676809	0.750006	0.270888	0.0610158	0.450063	5	0.00195312
O43175	PHGDH	D-3-phosphoglycerate dehydrogenase	0.609613	0.541267	0.120352	-0.178208	0.393032	1.39906	5.94641	0.340562	0.637239	1.38924	5	0.00585938
P06748-2	NPM1	Isoform 2 of Nucleophosmin	0.511063	0.475137	0.29813	0.00956216	0.634361	2.29141	1.27593	0.6638	-0.205563	1.73991	5	0.00585938
Q14157-4	UBAP2L	Isoform 4 of Ubiquitin-associated protein 2-like	0.752192	0.711935	0.239031	0.829606	0.186881	1.18694			0.169604	1.21773	5	0.0078125
O15355	PPM1G	Protein phosphatase 1G	0.419161	0.902575	0.333023	1.1281	1.24443	0.912458	2.39854	0.0322419	-0.31554	0.203702	5	0.00976562
Q96I24	FUBP3	Far upstream element-binding protein 3	1.11975	0.718175	0.567886	0.720891	0.202198	1.07652	0.183328	0.519944	-0.373981	0.622556	5	0.00976562
P20290-2	BTF3	Isoform 2 of Transcription factor BTF3	0.77905	0.378345	0.205643	0.965544	0.205455	1.52424	0.760434	0.31545	-0.329432	0.688986	5	0.0136719
P47813	EIF1AX	Eukaryotic translation initiation factor 1A, X-chromosomal	0.0544318	0.97596	0.846995	0.346248	0.124593	0.793397	1.04376	0.63761	-0.384207	0.431569	5	0.0136719
Q8WVV9-4	HNRNPLL	Isoform 4 of Heterogeneous nuclear ribonucleoprotein L-like	0.422502	0.828347	0.0386469	0.348402	0.0231134	0.621712	1.88643	0.690462	-0.38694	0.863463	5	0.0136719
Q9Y5L4	TIMM13	Mitochondrial import inner membrane translocase subunit Tim13	0.384271	-0.0509507	0.349592	0.914832	0.590339	2.21363	2.89483	0.146329	-0.262313	1.28605	5	0.0136719
P55060-3	CSE1L	Isoform 3 of Exportin-2	0.63863	1.01667	0.756127	0.498098	0.556061	1.43365	-0.311954	0.0195596	0.202637	0.756127	5	0.0143693
Q15758	SLC1A5	Neutral amino acid transporter B(0)	0.585924	0.551491	0.363956	1.83344	-0.244856	2.95895	0.85814	0.863463	-0.524604	0.500598	5	0.0195312
Q9NR30-2	DDX21	Isoform 2 of Nucleolar RNA helicase 2	0.40103	0.0560979	0.259544	0.735782	0.987976	1.59168	0.846513	-0.181395	-0.261102	0.734699	5	0.0273438
P35637-2	FUS	Isoform Short of RNA-binding protein FUS	0.0776532	0.956466	-0.0411944	-0.179841	0.500853	1.3669	1.51856	0.801531	-0.07514	1.11999	5	0.0371094
Q14134-2	TRIM29	Isoform Beta of Tripartite motif-containing protein 29	2.23344	0.432478	0.718131	1.46762	-0.953718	1.51276	2.09549	0.581833	-0.332607	0.364853	5	0.0371094
Q92804-2	TAF15	Isoform Short of TATA-binding protein-associated factor 2N	0.111899	1.28277	0.0287813	-0.134398	0.496513	1.38973	5.89818	0.755571	-0.15859	1.17852	5	0.0371094
Q9NVP1	DDX18	ATP-dependent RNA helicase DDX18	1.14861	-0.293713	0.511468	1.19623	0.623773	1.12872	-0.101443	0.335197	-0.46913	0.716728	5	0.0371094
Q03013-2	GSTM4	Isoform 2 of Glutathione S-transferase Mu 4	1.24759	1.25369	-0.179351	-0.744681	0.281787	1.6615	0.250355	1.56316	-0.182295	1.71469	5	0.0488281
P43246	MSH2	DNA mismatch repair protein Msh2	0.51081	0.906121	0.204892	0.815534	0.0471894	0.53963	0.97497	0.054779	1.16559	0.502585	4	0.00195312
P67809	YBX1	Nuclease-sensitive element-binding protein 1	0.606869	0.559296	-0.0145724	0.51435	0.290011	1.85034	0.60791	0.779092	0.121214	0.501923	4	0.00390625
Q13153	PAK1	Serine/threonine-protein kinase PAK 1	0.447738	0.407244	-0.0778022	1.15759	0.145286	1.12727	0.878451	0.103397	0.34136	0.901108	4	0.00390625
Q13177	PAK2	Serine/threonine-protein kinase PAK 2	0.472592	0.661522	-0.11076	0.607058	0.168129	0.9764	0.516419	0.115566	0.253384	0.832323	4	0.00390625
Q9GZT3	SLIRP	SRA stem-loop-interacting RNA-binding protein, mitochondrial	0.0174944	0.486766	0.510557	1.1414	-0.00940813	1.1242	2.46242	0.295958	0.127831	1.22645	4	0.00390625
Q9Y6B5		PAK2	0.41007	0.454281	-0.0778022	1.15759	0.145286	1.12727	0.724519	0.0656412	0.356989	0.929488	4	0.00585938
O14929-2	HAT1	Isoform B of Histone acetyltransferase type B catalytic subunit	1.11803	0.91831	0.606916	0.0354128	0.95836	0.435682	0.339365	0.445409			4	0.0078125
P00492	HPRT1	Hypoxanthine-guanine phosphoribosyltransferase	0.355298	0.338168	0.197048	0.787265	0.636961	0.944484	1.42097	0.447897	-0.0852059	-0.0499796	4	0.00976562
Q14247	CTTN	Src substrate cortactin	0.549028	0.741532	-0.293359	0.395885	0.296428	1.4862	1.67708	0.384934	-0.252054	0.839718	4	0.00976562
Q9UHX1-4	PUF60	Isoform 4 of Poly(U)-binding-splicing factor PUF60	0.297426	0.269572	-0.0120243	0.250173	0.556993	1.25332	2.06681	0.630499	-0.200913	0.621337	4	0.00976562
P07195	LDHB	L-lactate dehydrogenase B chain	0.529371	-0.0505024	0.151274	0.894876	1.08226	0.721723	1.06153	0.301763	0.0934926	-0.127605	4	0.0136719
P19338	NCL	Nucleolin	0.115033	1.04149	0.459169	0.195096	0.34301	1.51496	0.55395	0.63143	-0.45255	0.969233	4	0.0136719
Q07021	C1QBP	Complement component 1 Q subcomponent-binding protein, mitochondrial	1.2634	0.0985543	0.0948441	0.395008	0.264777	1.53665	1.02457	0.14176	-0.210897	0.792106	4	0.0136719
Q8IY81	FTSJ3	pre-rRNA processing protein FTSJ3	2.14264	0.602837	0.525868	0.465452	0.716815	1.40651			-0.314374	0.372061	4	0.015625
Q9BQL6	FERMT1	Fermitin family homolog 1	0.469157	1.16986			-0.00737657	1.49567	2.8398	1.11557	0.353775	0.0540844	4	0.015625
O14602	EIF1AY	Eukaryotic translation initiation factor 1A, Y-chromosomal	0.0427144	1.10571	0.836369	0.248049	0.132379	0.720191	0.667574	0.184915	-0.328616	0.481764	4	0.0195312
O95373	IPO7	Importin-7	0.352815	0.634222	-0.0909566	0.674461	0.028074	-0.199007	2.27186	0.365581	0.621853	0.235298	4	0.0195312
P09661	SNRPA1	U2 small nuclear ribonucleoprotein A'	0.647637	1.64418	0.303342	-0.0680901	0.0423642	1.14679	0.444773	0.81295	-0.0695276	0.315566	4	0.0195312
P16989-2	YBX3	Isoform 2 of Y-box-binding protein 3	0.691445	1.11952	0.224843	0.0499095	0.199625	0.952594	1.04694	0.567594	-0.0609239	-0.171693	4	0.0195312
Q96K17	BTF3L4	Transcription factor BTF3 homolog 4	0.65997	0.325099	0.205643	0.965544	0.205455	1.52424	0.115633	0.11683	-0.263179	0.653702	4	0.0195312
Q96SI9-2	STRBP	Isoform 2 of Spermatid perinuclear RNA-binding protein	-0.111851	0.426265	0.0372416	0.145351	0.296017	1.16363	2.07736	0.978818	-0.142656	0.639834	4	0.0195312
Q9UMR2-2	DDX19B	Isoform 2 of ATP-dependent RNA helicase DDX19B	0.0911921	0.631849	-0.146883	0.378401	0.175812	0.614992	0.905928	0.658646	-0.109904	0.164529	4	0.0195312
Q00796	SORD	Sorbitol dehydrogenase	1.20914	1.28345	0.35969	0.0464212			1.24756	1.73492	0.405067	-0.0893441	4	0.0234375
P06744	GPI	Glucose-6-phosphate isomerase	0.633431	0.561986	-0.0905725	0.905813	0.480162	0.403322	-0.0875801	0.599032	0.588853	-0.22727	4	0.0273438
P30041	PRDX6	Peroxiredoxin-6	0.59536	0.140451	-0.158671	0.37401	0.320889	0.634407	1.16794	0.0059748	-0.117709	0.647867	4	0.0273438
Q8TDN6	BRIX1	Ribosome biogenesis protein BRX1 homolog	1.00842	0.251871	0.257312	0.869595	0.821547	0.680504					4	0.03125
Q96GQ7	DDX27	Probable ATP-dependent RNA helicase DDX27			0.700351	0.717824	0.0974085	1.04771			0.00230647	0.936855	4	0.03125
Q13151	HNRNPA0	Heterogeneous nuclear ribonucleoprotein A0	0.0383659	0.804177	0.0842684	0.333481	0.321004	1.31684	3.71642	0.467905	-0.947028	2.09616	4	0.0371094
Q14257	RCN2	Reticulocalbin-2	0.919988	0.875151	0.0116388	0.200253	-0.0921864	-0.454822	1.91403	0.56003	0.190362	0.685716	4	0.0371094
Q16787	LAMA3	Laminin subunit alpha-3	-0.16125	1.46856	2.34179	0.366084	-0.620601	0.198054	1.50739	0.414514	1.79797	0.547598	4	0.0371094
Q9Y446	PKP3	Plakophilin-3	0.319907	0.324638	1.58381	0.594931	-0.500014	1.56742	-0.094033	0.131194	0.257795	1.43853	4	0.0371094
P05114	HMGN1	Non-histone chromosomal protein HMG-14	0.737514	0.688001	0.194528	-0.502771	-0.0696033	1.76071	1.61098	0.304044	0.311968	0.0276495	4	0.0488281
P11388	TOP2A	DNA topoisomerase 2-alpha	0.426426	0.301119	0.533065	0.675816	0.76901	1.0213	-0.0697547	-0.206395	-0.437916	0.591679	4	0.0488281
P11766	ADH5	Alcohol dehydrogenase class-3	0.752106	1.32674	0.0624671	0.610417	-0.10245	-0.256097	0.114367	1.13793	0.337369	0.0878023	4	0.0488281
P22626	HNRNPA2B1	Heterogeneous nuclear ribonucleoproteins A2/B1	-0.426141	1.70108	0.0029545	0.153805	0.344317	1.93819	0.416894	0.717912	-0.048636	0.714092	4	0.0488281
P52294	KPNA1	Importin subunit alpha-5	0.988267	-0.378194	0.151469	0.587461	0.296193	0.849038	1.34959	-0.0929555	0.0677075	0.172424	4	0.0488281
Q09161	NCBP1	Nuclear cap-binding protein subunit 1	0.1236	0.398952	0.689702	-0.0899582	-0.0273809	0.712111	0.700839	-0.37473	0.163885	0.67152	4	0.0488281
Q9HB71	CACYBP	Calcyclin-binding protein	0.0246034	0.449799	0.348289	0.483726	0.6415	0.854075	0.980464	-0.560111	-0.0267928	0.727311	4	0.0488281

## Sheet: Down-regulated proteins
Table S4. The quantitative information of 131 significantly differentially expressed proteins in tumor samples between ER and LR patients. 136 proteins (72 up- and 64 down-regulated proteins) were identified to exhibit significantly altered expression in ER vs LR patients (> 1.5-fold change in at least 4 sample sets) and p-value <0.05 (one sample Wilcoxon Signed Rank Test). Data are presented as …
60 down-regulated proteins in ER vs LR patient samples
Protein ID	Gene Symbol	Protein Name	ER1/LR1	ER2/LR2	ER3/LR3	ER4/LR4	ER5/LR5	ER6/LR6	ER7/LR7	ER8/LR8	ER9/LR9	ER10/LR10	Number of sample pairs with >1.5 fold down-regulation (ER vs. LR)	P-Value (one sample Wilcoxon Signed Rank Test)
P20036	HLA-DPA1	HLA class II histocompatibility antigen, DP alpha 1 chain	-0.730727	-0.815148	-0.737086	-1.48985	-0.682117	-0.963532	-1.62593	-0.634307	0.480369	-0.691406	9	0.00390625
E9PMV2	HLA-DQA1	HLA class II histocompatibility antigen, DQ alpha 1 chain (Fragment)	-1.1192	-0.740697	-0.471829	-1.5347	-0.780537	-1.13337	-1.52928	-0.856998	0.480369	-0.691406	8	0.00585938
P01871-2	IGHM	Isoform 2 of Ig mu chain C region	-2.60428	-0.364478	-0.797488	0.0293469	-2.09326	-1.01625	-0.655967	-1.9233	-0.326444	-0.7556	7	0.00390625
P00325	ADH1B	Alcohol dehydrogenase 1B	-2.11466	-2.02474	-0.674844	-1.46255	-1.23463	0.106549	-3.23786	-0.339071	-1.5154	-0.0636353	7	0.00585938
P01903	HLA-DRA	HLA class II histocompatibility antigen, DR alpha chain	-1.47473	-0.657104	-0.557985	-1.76072	-1.01961	-0.920298	-0.898753	-0.258857	0.337882	-0.881109	7	0.00585938
Q7YPT8	HLA-DQA1/DRA	MHC class II antigen	-1.36383	-0.605376	-0.554909	-1.79536	-1.01961	-0.917025	-1.14928	-0.201493	0.329411	-1.04961	7	0.00585938
P01591	IGJ	Immunoglobulin J chain	-2.57906	-1.46097	-0.299738	-2.23413	-1.99482	-1.46554	0.707922	-1.42973	-0.439481	-0.773245	7	0.00976562
P09467	FBP1	Fructose-1,6-bisphosphatase 1	-0.784508	-0.746011	-0.983504	-0.938016	-1.99051	-0.624043	0.525016	0.257976	-0.275001	-0.86394	7	0.0136719
P01714		Ig lambda chain V-III region SH	-1.46773	0.381671	-0.431579	-0.754139	-1.00448	-1.20523	-0.0143539	-0.911044	-0.391664	-0.941337	6	0.00585938
P25774	CTSS	Cathepsin S	-1.47393	-0.663488	-0.476739	-1.11982	-0.565332	-0.696424	-0.741903	-0.0955737	0.156526	-1.36142	6	0.00585938
Q6NS95	IGL@	IGL@ protein	-1.39062	0.381671	-0.431579	-0.754139	-1.00448	-1.20523	-0.0143539	-0.911044	-0.391664	-0.941337	6	0.00585938
Q6P2J1		Uncharacterized protein	-1.41081	0.428518	-0.429246	-1.19429	-0.988647	-1.22871	-0.53931	-0.744681	-0.387129	-0.93429	6	0.00585938
Q71V49	ADH3	Alcohol dehydrogenase 3 (Fragment)	-1.45641	-1.53032	-0.474132	-1.32662	-1.03047	0.450802	-3.018	-0.255581	-1.416	-0.138918	6	0.00976562
P07327	ADH1A	Alcohol dehydrogenase 1A	-1.50287	-1.73049	-0.538052	-1.32391	-0.959458	0.380508	-2.8667	-0.266299	-1.45759	0.0748479	6	0.0136719
P00488	F13A1	Coagulation factor XIII A chain	-1.38139	-2.14051	-0.393937	0.457962	0.0782682	-1.8762	-1.39403	-1.23974	-0.271426	-1.30561	6	0.0195312
P02452	COL1A1	Collagen alpha-1(I) chain	-0.785626	-0.825849	-0.472429	-0.183196	0.28889	-2.91267	-0.673118	-0.817689	0.221877	-0.927002	6	0.0195312
Q86TX2	ACOT1	Acyl-coenzyme A thioesterase 1	-0.695606	-0.604937	-0.756575	-0.631288			-1.61661	-0.162945	0.376846	-1.72786	6	0.0234375
A0A0B4J1V0	IGHV3-15	Immunoglobulin heavy variable 3-15	-1.65972	0.690417	-0.207478	-0.740095	0.393142	-0.957636	-0.812992	-0.804023	-0.552051	-0.816164	6	0.0273438
P01857	IGHG1	Immunoglobulin heavy constant gamma 1	-1.67484	0.675138	-0.198179	-0.722134	0.384713	-0.97568	-0.731925	-0.8044	-0.560005	-0.802764	6	0.0273438
P21980	TGM2	Protein-glutamine gamma-glutamyltransferase 2	-1.87435	-0.908334	-0.868015	-0.95288	-0.870915	-0.524708	0.511114	0.562426	-0.20083	-0.92618	6	0.0273438
Q5EFE5		Anti-RhD monoclonal T125 gamma1 heavy chain	-1.70345	0.689433	-0.207478	-0.740095	0.393142	-0.957636	-0.846324	-0.803897	-0.544982	-0.825977	6	0.0273438
Q6MZQ6	DKFZp686G11190	Uncharacterized protein DKFZp686G11190	-1.71194	0.691355	-0.207478	-0.740095	0.393746	-0.955956	-0.823677	-0.803015	-0.544982	-0.825977	6	0.0273438
Q6MZV7	DKFZp686C11235	Uncharacterized protein DKFZp686C11235	-1.61396	0.663481	-0.194295	-0.710874	0.388024	-0.937326	-0.827512	-0.765989	-0.544877	-0.817689	6	0.0273438
Q6N089	DKFZp686P15220	Uncharacterized protein	-1.70158	0.694791	-0.207478	-0.741421	0.393142	-0.957636	-0.834828	-0.804023	-0.544877	-0.823422	6	0.0273438
Q6N094	DKFZp686O01196	Uncharacterized protein DKFZp686O01196	-1.70345	0.689433	-0.207478	-0.740095	0.393142	-0.957636	-0.869596	-0.803897	-0.544982	-0.825977	6	0.0273438
Q6N095	DKFZp686K03196	Uncharacterized protein	-1.72023	0.689389	-0.196194	-0.71052	0.393142	-0.941614	-0.756087	-0.791358	-0.509533	-0.808564	6	0.0273438
Q7Z351	DKFZp686N02209	Uncharacterized protein DKFZp686N02209	-1.70252	0.687956	-0.20224	-0.7194	0.393142	-0.957636	-0.818579	-0.800877	-0.520562	-0.817689	6	0.0273438
A0A075B6L0	IGLC3	Ig lambda-3 chain C regions (Fragment)	-1.39138	0.215306	-0.41523	-1.04633	-0.524708	-1.26344	-0.365407	-1.19001	-0.427983	-1.07994	5	0.00390625
A0A5E4		Uncharacterized protein	-1.31923	0.190994	-0.413307	-1.0511	-0.577444	-1.2624	-0.401254	-1.23141	-0.386374	-1.03593	5	0.00390625
Q8NEJ1		Uncharacterized protein	-1.36086	0.244704	-0.349052	-1.12768	-0.46544	-1.23396	-0.317157	-1.14561	-0.457791	-1.06115	5	0.00390625
A0M8Q6	IGLC7	Ig lambda-7 chain C region	-1.32662	0.292369	-0.436159	-1.22583	-0.156498	-1.14768	-0.382325	-1.18968	-0.46176	-0.89392	5	0.00585938
P01701	IGLV1-51	Immunoglobulin lambda variable 1-51	-1.37782	0.33714	-0.401063	-1.1464	-0.396973	-1.38477	-0.290798	-1.22297	-0.438014	-1.12469	5	0.00585938
P01706	IGLV2-11	Immunoglobulin lambda variable 2-11	-1.37782	0.33714	-0.401063	-1.1464	-0.451958	-1.40794	-0.235994	-1.22162	-0.436451	-1.12296	5	0.00585938
P0CG05	IGLC2	Ig lambda-2 chain C regions	-1.33206	0.347666	-0.401063	-1.14067	-0.33488	-1.35642	-0.341811	-1.20457	-0.438014	-1.12469	5	0.00976562
Q9H8H3	METTL7A	Methyltransferase-like protein 7A	-1.15393	-0.851261	-0.078716	-0.633972	-0.886033	-0.561388	-0.62471	0.214	-0.197517	-0.481364	5	0.00976562
Q9Y3Z3	SAMHD1	Deoxynucleoside triphosphate triphosphohydrolase SAMHD1	-0.578952	-0.431481	-0.754261	-1.23582	-0.17015	-0.759625	-1.42159	-0.175599	0.268973	-0.685129	5	0.00976562
P01024	C3	Complement C3	-0.273343	-1.73192	-0.44841	-0.594661	0.389126	-0.982648	-0.457197	-0.980796	0.379066	-0.605815	5	0.0195312
P53634	CTSC	Dipeptidyl peptidase 1	-0.0566412	-0.692338	-0.0949572	-0.679689	-0.109437	-1.28542	0.636961	-0.147841	-1.09419	-0.681307	5	0.0195312
Q8NBS9	TXNDC5	Thioredoxin domain-containing protein 5	-1.46813	-0.210396	-0.656081	-0.482674	-0.110293	-1.03003	-0.623043	0.483622	-0.363735	-1.05799	5	0.0195312
Q9Y6C2	EMILIN1	EMILIN-1	-1.04737	-0.239992	-0.349603	-0.990653	-0.215915	-1.87039	-0.264391	-0.660292	0.745108	-1.12076	5	0.0273438
Q15661-2	TPSAB1	Isoform 2 of Tryptase alpha/beta-1	-2.65517	-0.12658	-0.373514	-0.89392	-1.40335	-0.245711	-1.69666	0.678433	0.200755	-0.865516	5	0.0371094
Q02224-3	CENPE	Isoform 3 of Centromere-associated protein E	-1.16715	-0.928237	-0.19248	0.0847446	-0.221371	-0.621377	-0.633076	0.569102	0.155296	-1.28648	5	0.0488281
A0A087WXL8	IGHG3	Ig gamma-3 chain C region	-1.88977	0.679469	-0.12926	-0.708986	0.364572	-1.04826	-0.238204	-0.692105	-0.492484	-0.7556	5	0.0488281
Q96JD0		Amyloid lambda 6 light chain variable region SAR (Fragment)	-1.45621	0.585203	-0.445067	-1.46853	0.133827	-1.59619	0.2939	-1.26708	-0.42876	-1.54751	5	0.0488281
P32456	GBP2	Interferon-induced guanylate-binding protein 2	-0.687219	-0.222212	-0.290268	-0.828025	-0.0739247	-0.939399	-1.2255	-0.22896	0.198997	-0.49076	4	0.00585938
O43181	NDUFS4	NADH dehydrogenase [ubiquinone] iron-sulfur protein 4, mitochondrial	-0.840371	-0.422366	-0.050353	-1.11341	-0.431287	-1.02591			-0.378757	-1.05245	4	0.0078125
P42765	ACAA2	3-ketoacyl-CoA thiolase, mitochondrial	-0.611755	-1.03579	-0.448705	-0.730608	-0.582296	-0.488127	-0.217424	0.0413832	0.363115	-0.916753	4	0.0136719
P38571-2	LIPA	Isoform 2 of Lysosomal acid lipase/cholesteryl ester hydrolase	-0.667836	-0.978378	-0.440263	-1.01115	-1.3579	-0.218347			0.215244	-0.334243	4	0.015625
P35754	GLRX	Glutaredoxin-1	-0.885366	-0.198262	-0.614182	-0.514985	-0.511588	-0.952601	-0.546983	0.567302	-0.00397288	-0.615287	4	0.0273438
Q6PJF2	IGK@	IGK@ protein	-1.62304	0.426694	0.106482	-0.8005	0.261832	-0.574433	-0.945499	-0.437623	-0.963391	-0.49076	4	0.0273438
P24557	TBXAS1	Thromboxane-A synthase	-2.16618	-0.459378	-0.843733	-1.47233	-0.154731	-1.87779					4	0.03125
P59768	GNG2	Guanine nucleotide-binding protein G(I)/G(S)/G(O) subunit gamma-2	-1.85413	-1.82572	-0.196277	-0.929748	-0.34639	-2.07309					4	0.03125
P06310	IGKV2-30	Immunoglobulin kappa variable 2-30	-1.62304	0.440049	0.106482	-0.8005	0.261832	-0.574433	-0.945499	-0.437623	-0.963391	-0.49076	4	0.0371094
A0A075B6H6	IGKC	Ig kappa chain C region (Fragment)	-1.66109	0.446309	0.106482	-0.8005	0.261832	-0.574433	-0.945499	-0.437623	-0.963391	-0.49076	4	0.0371094
A0A087WYD6	TAP2	Antigen peptide transporter 2	-0.115754	0.203264	-0.622376	-1.89593	-0.335517	-0.868015	-0.0522216	-0.755844	0.194591	-0.338615	4	0.0371094
Q6P5S8	IGK@	IGK@ protein	-1.62304	0.440049	0.106482	-0.8005	0.261832	-0.574433	-0.945499	-0.437623	-0.963391	-0.49076	4	0.0371094
Q6IAN0	DHRS7B	Dehydrogenase/reductase SDR family member 7B	0.0297002	-0.822401	-0.683391	-0.877791			-0.704395	-0.32925	-0.153767	0.110363	4	0.0390625
P01042-2	KNG1	Isoform LMW of Kininogen-1	-0.602526	-0.889904	-0.503793	0.0848807	0.218533	-0.374168	-1.11967	-0.743835	0.487538	-0.29885	4	0.0488281
P08670	VIM	Vimentin	-0.899022	-0.645886	-0.0987373	-0.53575	-0.259116	-1.74807	-0.317876	0.0325946	0.752449	-0.914303	4	0.0488281
Q9NZN4	EHD2	EH domain-containing protein 2	-0.300715	-0.820234	-0.206812	-0.222801	-0.736244	-0.980369	0.0526246	0.545029	-0.0319461	-0.678765	4	0.0488281
